# Supplementary material for: Free-Standing, Interwoven Tubular Graphene Mesh-Supported Binary AuPt Nanocatalysts: An Innovative and High-Performance Anode Methanol Oxidation Catalyst
Source: Nanomaterials (Basel). 2022 May 16;12(10):1689. doi: 10.3390/nano12101689 (PMC9143563; doi:10.3390/nano12101689)
Supplement: Supplementary file 1 [file nanomaterials-12-01689-s001.zip]

Archive with 1 entries (1 files):
- nanomaterials-1658678-supplementary.pdf
